# Supplementary material for: Unjamming of particle–laden interfaces: effects of geometry and history
Source: Soft Matter. 2025 Jan 24;21(9):1718–30. doi: 10.1039/d4sm01440e (PMC11799874; doi:10.1039/d4sm01440e)
Supplement: SM-021-D4SM01440E-s008 [file SM-021-D4SM01440E-s008.csv]

file name	Raft_mm	L_zero_mm	Gate_mm	Method	K_perc_theo	K_perc_exp	Aunj_mm2	Type_unj	A_out_mm2	Qlin_mm2_s	L_c_mm	l_f_back_mm	delta_i_px	delta_f_px	P_percent
	approx	real			target	real
t26_01_r4_g05_s127_none_b50_out_500fps.txt	40	39.59654179	4.3	tempered	50	50.2	20	absence	11.21261683	100.3	19.71181556	16.42651297	7	7	100
t26_02_r4_g05_s127_none_b33_out_500fps.txt	40	39.59654179	4.3	tempered	33	33.2	19	absence	9.730841122	86.5	26.45533141	25.41786744	7	7	100
t26_03_r4_g05_s127_none_b66_out_500fps.txt	40	39.59654179	4.3	tempered	66	67.7	23	absence	15.01226636	128.5	12.79538905	9.510086455	6.5	6.5	100
t27_01_r4_g05_s127_none_b33_out_500fps.txt	40	40.80691643	4.3	tempered	33	33.9	25	absence	10.66670561		26.9740634	25.93659942	7.5	7.5	100
t27_02_r4_g05_s127_none_b66_out_500fps.txt	40	40.80691643	4.3	tempered	66	53.8	17	absence	10.18633178		18.84726225	17.11815562	7.5	7.5	100
t28_01_r6_g05_s127_none_b25_out_500fps.txt	60	60.17291066	4.3	tempered	25	24.4	23	absence	11.91939253		45.47550432	43.40057637	7	7	100
t28_02_r6_g05_s127_none_b33_out_500fps.txt	60	60.17291066	4.3	tempered	33	37.1	18	absence	13.58411215		37.86743516	34.75504323	7	7	100
t28_03_r6_g05_s127_none_b50_out_500fps.txt	60	60.17291066	4.3	tempered	50	48.9	22	absence	13.53913551		30.77809798	27.14697406	6.8	6.75	100
t28_04_r6_g05_s127_none_b33_out_500fps.txt	60	60.17291066	4.3	tempered	66	66.1	26	absence	14.05079811		20.40345821	16.94524496
t29_01_r6_g05_s127_none_b66_out_500fps.txt	60	60	4.3	tempered	66	65.1	26	absence	17.5905257		20.9221902	14.52449568	7	7	100
t29_02_r6_g05_s127_none_b75_out_500fps.txt	60	60	4.3	tempered	75	77.5	20	partial channel	34.83901869	338.0952381	13.4870317	1.729106628	7	7	100
t30_01_r9_g05_s127_none_b33_out_500fps.txt	90	89.91354467	4.3	tempered	33	32.9	21	absence	10.40339486		60.34582133	53.42939481	7	7	100
t30_02_r9_g05_s127_none_b50_out_500fps.txt	90	89.91354467	4.3	tempered	50	50.8	22	absence	10.39274767		44.26512968	35.7925072	6.5	6.5	100
t30_03_r9_g05_s127_none_b66_out_500fps.txt	90	89.91354467	4.3	tempered	66	66.5	18	absence	16.97452433		30.08645533	19.02017291
t31_01_r9_g05_s127_none_b66_out_500fps.txt	90	89.56772334	4.3	tempered	66	68.1	18	absence	6.443049066		28.53025937	16.77233429	7	7	100
t12_01_r4_g1_s127_none_b50_out__500fps.txt	40	40.80691643	9.5	tempered	50	50.8	186.8674	full channel	165.4205608	446.4	20.05763689	15.21613833	7.5	6.5	86.66666667
t13_01_r4_g1_s127_none_b66_out__500fps.txt	40	40.28818444	9.5	tempered	66	66.1	136.5236	full channel	196.635514	927.9	13.65994236	9.682997118	7.5	6	80
t14_01_r4_g1_s127_none_b33_2	40	38.55907781	9.5	tempered	33	26.5	290	partial channel	72.5	454	28.3573487	25.5907781	7.45	7.45	100
t14_01_r4_g1_s127_none_b33_out__500fps.txt	40	38.55907781	9.5	tempered	33	30.5	319.0271	partial channel	55.68925234		26.80115274	23.34293948
t01_01_r6_g1_s127_none_b50_out__500fps.txt	60	58.78962536	9.5	tempered	50	46.5	191	partial channel	54.95327103	374.7	31.46974063	25.07204611	6.5	6.5	100
t02_01_r6_g1_s127_none_b33_out__500fps.txt	60	60.86455331	9.5	tempered	33	33.8	89	partial channel	57.1728972	310.6	40.28818444	34.58213256	7	6.44	92
t03_01_r6_g1_s127_none_b25_out_500fps.txt	60	59.48126801	9.5	tempered	25	26.2	47	absence	16.12542056		43.91930836	41.15273775	7.25	7.25	100
t04_01_r6_g1_s127_none_b66_out__500fps.txt	60	61.03746398	9.5	tempered	66	53	113	partial channel	227.3364486		28.70317003	15.90778098	7	6.2	88.57142857
t05_01_r6_g1_s127_none_b75_out__500fps.txt	60	58.09798271	9.5	tempered	75	76.2	77	full channel	257.593458	1021.5	13.83285303	6.051873199
t09_01_r9_g1_s127_none_b50_out__500fps.txt	90	91.46974063	9.5	tempered	50	50.7	478.1794	partial channel	21.13551402	104.5	45.129683	35.10086455	7.5	7.5	100
t10_01_r9_g1_s127_none_b66_out__500fps.txt	90	90.08645533	9.5	tempered	66	66.8	194.5548	partial channel	248.1308411		29.91354467	16.94524496	7.5	7.1	94.66666667
t11_01_r9_g1_s127_none_b33_out_500fps.txt	90	88.87608069	9.5	tempered	33	32.9	25.5476	absence	7.225		59.65417867	52.73775216	7.5	7.5	100
t15_01_r4_g2_s127_none_b50_out__500fps.txt	40	37.86743516	19.9	tempered	50	50.7	381.3933	eroded channel	366.8224299	2211.9	18.67435159	11.75792507	7	3	42.85714286
t16_01_r4_g2_s127_none_b66_out__500fps.txt	40	40.4610951	19.9	tempered	66	67.1	224.3796	eroded channel	534.228972	3075.7	13.31412104	3.976945245	7.2	3.5	48.61111111
t17_01_r4_g2_s127_none_b33_out__500fps.txt	40	40.28818444	19.9	tempered	33	27.5	650	full channel	192.6401869	1290.7	29.22190202	24.89913545	7.5	5.5	73.33333333
t21_01_r6_g2_s127_none_b25_out__500fps.txt	60	59.82708934	19.9	tempered	25	25.4	942	eroded channel	447.4299066	1012.8	44.61095101	39.94236311	7.6	3.5	46.05263158
t22_01_r6_g2_s127_none_b33_out__500fps.txt	60	60.34582133	19.9	tempered	33	35	812	eroded channel	442.114486	1061.1	39.25072046	34.75504323	7.5	4.5	60
t23_01_r6_g2_s127_none_b50_out__500fps.txt	60	59.65417867	19.9	tempered	50	51.3	589	eroded channel	664.8364486	1969.3	29.04899135	20.74927954	7	4.5	64.28571429
t24_01_r6_g2_s127_none_b66_out__500fps.txt	60	58.6167147	19.9	tempered	66	66.7	673.659	total	1455.607477	2941.2	19.5389049	5.014409222	7.5	0	0
t25_01_r6_g2_s127_none_b75_out__500fps.txt	60	59.30835735	19.9	tempered	75	75.2	277	eroded channel	1139.018692		14.69740634	2.939481268	7	1.5	21.42857143
t18_01_r9_g2_s127_none_b50_out__500fps.txt	90	90.60518732	19.9	tempered	50	49.8	534.4188	partial channel	860.046729	1023.6	45.47550432	35.44668588	7.5	6.75	90
t19_01_r9_g2_s127_none_b66_out__500fps.txt	90	89.91354467	19.9	tempered	66	66.3	1087	total	1892.523365		30.25936599	16.77233429	7.5	3.5	46.66666667
t20_01_r9_g2_s127_none_b33_out__500fps.txt	90	90.08645533	19.9	tempered	33	33.6	808.5353	partial channel	588.7850468		59.82708934	52.91066282	7.5	6.16	82.13333333
t26_04_r4_g05_s127_shear_b50_ou_500fps.txt	40	39.59654179	4.3	sheared	50	51.5	86	partial channel	28.91588785		19.19308357	14.17867435	7.5	7.5	100
t27_03_r4_g05_s127_shear_b33_ou_500fps.txt	40	40.80691643	4.3	sheared	33	36.9	28	absence	17.03504673		25.76368876	25.41786744	7.5	7.5	100
t27_04_r4_g05_s127_shear_b66_ou_500fps.txt	40	40.80691643	4.3	sheared	66	66.5	58	partial channel	63.06074766	107.8702537	13.65994236	11.58501441	7	7	100
t28_06_r6_g05_s127_shear_b25_ou_500fps.txt	60	60.17291066	4.3	sheared	25	26.7	30	absence	13.56366822		44.09221902	41.49855908	6.8	6.75	100
t28_07_r6_g05_s127_shear_b33_ou_500fps.txt	60	60.17291066	4.3	sheared	33	33.3	31	absence	14.10280374		40.11527378	32.85302594	7.1	7.1	100
t28_08_r6_g05_s127_shear_b50_ou_500fps.txt	60	60.17291066	4.3	sheared	50	49.7	146	partial channel	35.09345794	68.183008	30.25936599	23.51585014	7.1	7.1	100
t29_03_r6_g05_s127_shear_b66_ou_500fps.txt	60	60	4.3	sheared	66	66.6	85	partial channel	24.85168225	66.58192042	20.05763689	13.65994236	7	7	100
t29_04_r6_g05_s127_shear_b75_ou_500fps.txt	60	60	4.3	sheared	75	74.6	46	partial channel	67.33636449	267.8921023	15.21613833	5.360230548	7.3	7.3	100
t30_04_r9_g05_s127_shear_b33_ou_500fps.txt	90	89.91354467	4.3	sheared	33	32.9	28	absence	24.37379907		60.34582133	52.04610951	7	7	100
t30_05_r9_g05_s127_shear_b50_ou_500fps.txt	90	89.91354467	4.3	sheared	50	49.6	244	partial channel	59.48514019		45.30259366	36.48414986	7	7	100
t31_02_r9_g05_s127_shear_b66_ou_500fps.txt	90	89.56772334	4.3	sheared	66	68.1	77	partial channel	10.89304907		28.53025937	18.1556196	7	7	100
t12_02_r4_g1_s127_shear_b50_out_500fps.txt	40	40.80691643	9.5	sheared	50	50.8	240	eroded channel	255.093458	725.3	20.05763689	15.73487032	7.25	5	68.96551724
t13_02_r4_g1_s127_shear_b66_out_500fps.txt	40	40.28818444	9.5	sheared	66	68.2	176.7235	eroded channel	397.6635514		12.79538905	8.472622478	7	4	57.14285714
t14_02_r4_g1_s127_shear_b33_out_500fps.txt	40	38.55907781	9.5	sheared	33	35.9	259.6665	full channel	98.13084112	328.3	24.72622478	19.88472622	7	7	100
t14_03_r4_g1_s127_shear_b50_out_500fps.txt	40	38.55907781	9.5	sheared	50	50.2	177.8217	full channel	166.7523364	708.2	19.19308357	14.69740634	7.5	5.2	69.33333333
t05_02_r6_g1_s127_shear_b75_out_500fps.txt	60	58.09798271	9.5	sheared	75	76.2	133	full channel	380.3738318	1171.1	13.83285303	1.729106628
t01_02_r6_g1_s127_shear_b50_out_500fps.txt	60	58.78962536	9.5	sheared	50	51.2	157	partial channel	75.14018692	246	28.70317003	21.78674352	7	7	100
t02_02_r6_g1_s127_shear_b33_out_500fps.txt	60	60.86455331	9.5	sheared	33	34.1	286	partial channel	230.7827103	159.8	40.11527378	33.89048991	7	7	100
t03_02_r6_g1_s127_shear_b25_out_500fps.txt	60	59.48126801	9.5	sheared	25	24.7	120	partial channel	17.37616823	182.3	44.78386167	41.32564841	7.5	7	93.33333333
t04_02_r6_g1_s127_shear_b66_out_500fps.txt	60	61.03746398	9.5	sheared	66	71.4	147	full channel	353.796729	667.3	17.46397695	9.337175793	7.5	6.5	86.66666667
t09_02_r9_g1_s127_shear_b50_out_500fps.txt	90	91.46974063	9.5	sheared	50	49.7	582.9419	partial channel	85.14018692	243.4	45.99423631	39.25072046	7.5	7.5	100
t10_02_r9_g1_s127_shear_b66_out_500fps.txt	90	90.08645533	9.5	sheared	66	67.4	238.0204	partial channel	392.5233645	551.4	29.39481268	17.11815562	7.5	7	93.33333333
t11_02_r9_g1_s127_shear_b33_out_500fps.txt	90	88.87608069	9.5	sheared	33	33.5	27.5995	absence	14.18457944	57.8	59.13544669	53.25648415	7.5	7.5	100
t15_02_r4_g2_s127_shear_b50_out_500fps.txt	40	38.21325648	19.9	sheared	50	50.7	526.0667	eroded channel	573.7149533	2131.9	18.84726225	14.00576369	7	3	42.85714286
t16_02_r4_g2_s127_shear_b66_out_500fps.txt	40	41.32564841	19.9	sheared	66	51.5	816	total	937.1495327		20.05763689	17.11815562	7.8	1	12.82051282
t17_02_r4_g2_s127_shear_b33_out_500fps.txt	40	40.28818444	19.9	sheared	33	30.5	820	eroded channel	427.9205608	1802.3	28.01152738	25.93659942	7.5	3.5	46.66666667
t21_02_r6_g2_s127_shear_b25_out_500fps.txt	60	59.82708934	19.9	sheared	25	25.4	2660	total	864.2523365		44.61095101	41.67146974	7.36	0	0
t22_02_r6_g2_s127_shear_b33_out_500fps.txt	60	60.34582133	19.9	sheared	33	35	2300	total	1260.981309		39.25072046	34.4092219	7.5	1	13.33333333
t23_02_r6_g2_s127_shear_b50_out_500fps.txt	60	59.65417867	19.9	sheared	50	49.6	1750	total	1387.850467		30.08645533	22.3054755	7.5	0	0
t24_02_r6_g2_s127_shear_b66_out_500fps.txt	60	58.6167147	19.9	sheared	66	67.3	1195	total	2250		19.19308357	10.02881844	7.5	0	0
t25_02_r6_g2_s127_shear_b75_out_500fps.txt	60	59.30835735	19.9	sheared	75	74.6	369	eroded channel	1827.102804		15.04322767	3.112391931	7	1	14.28571429
t18_02_r9_g2_s127_shear_b50_out_500fps.txt	90	90.60518732	19.9	sheared	50	51	613.9227	eroded channel	957.9439252	1096.7	44.43804035	31.6426513
t19_02_r9_g2_s127_shear_b66_out_500fps.txt	90	89.91354467	19.9	sheared	66	66.3	1800	total	4509.345795		30.25936599	14.00576369
t20_02_r9_g2_s127_shear_b33_out_500fps.txt	90	90.08645533	19.9	sheared	33	33.2	3620	total	2298.481308		60.17291066	56.88760807
t26_05_r4_g05_s127_mixed_b50_ou_500fps.txt	40	39.59654179	4.3	annealed	50	51.1	380	eroded channel	386.0981309		19.36599424	8.991354467	7	5	71.42857143
t26_08_r4_g05_s127_mixed_b50_ou_500fps.txt	40	39.59654179	4.3	annealed	50	48.5	1180	total	2393.691589		20.40345821	16.94524496
t27_05_r4_g05_s127_mixed_b33_ou_500fps.txt	40	40.80691643	4.3	annealed	33	34.3	74	partial channel	18.48831776		26.80115274	25.5907781	7.5	7.5	100
t27_06_r4_g05_s127_mixed_b66_ou_500fps.txt	40	40.80691643	4.3	annealed	66	67.8	73	full channel	80.18691589	139.846354	13.14121037	15.21613833	7.5	7.5	100
t29_05_r6_g05_s127_mixed_b66_ou_500fps.txt	60	60	4.3	annealed	66	65.4	101	partial channel	118.5746869	92.68949714	20.74927954	14.35158501	7.3	7.3	100
t29_06_r6_g05_s127_mixed_b75_ou_500fps.txt	60	60	4.3	annealed	75	74.6	71	full channel	189.4829907	264.2929165	15.21613833	8.299711816	7.1	6.1	85.91549296
t29_07_r6_g05_s127_mixed_b66_ou_500fps.txt	60	60	4.3	annealed	66	65.4	494	eroded channel	1463.68458		20.74927954	15.21613833
t28_09_r6_g05_s127_mixed_b25	60	60.17291066	4.3	annealed	25	25	130	partial channel	59		45.129683	43.74639769	7	7	100
t28_10_r6_g05_s127_mixed_b33	60	60.17291066	4.3	annealed	33	31.6	295	partial channel	87.5		41.15273775	39.25072046	6.8	6.8	100
t28_11_r6_g05_s127_mixed_b50	60	60.17291066	4.3	annealed	50	49.4	185	partial channel	203.1		30.43227666	28.53025937	7.3	7.3	100
t31_05_r9_g05_s127_mixed1_b33_out_final.txt	90	89.56772334	4.3	annealed	33	33	1195	eroded channel	1000			44.95677233
t31_06_r9_g05_s127_mixed2_b50_out_final.txt	90	89.56772334	4.3	annealed	50	49.6	319	partial channel	592		45.129683	39.94236311
t12_03_r4_g1_s127_mixed_b50_out_500fps.txt	40	40.80691643	9.5	annealed	50	50.8	438.9043	eroded channel	439.7196262		20.05763689	14.870317	7.5	4.5	60
t13_03_r4_g1_s127_mixed_b66_out_500fps.txt	40	40.28818444	9.5	annealed	66	67	816	total	1095.21028		13.31412104	10.89337176	7.5	1	13.33333333
t14_04_r4_g1_s127_mixed_b33_out_500fps.txt	40	38.55907781	9.5	annealed	33	30	1600	total	660.9813084		26.9740634	23.17002882	7	2	28.57142857
t01_03_r6_g1_s127_mixed_b50_out_500fps.txt	60	58.78962536	9.5	annealed	50	50.3	228	full channel	321.7873832	659.6	29.22190202	21.78674352	7.75	6.9	89.03225806
t01_04_r6_g1_s127_mixed_b50_out_500fps.txt	60	58.78962536	9.5	annealed	50	51.2	313	full channel	434.7546729	662.1	28.70317003	25.24495677	7	6	85.71428571
t02_03_r6_g1_s127_mixed_b33_out_500fps.txt	60	60.86455331	9.5	annealed	33	31.8	2393	total	887.3831778		41.49855908	34.92795389
t03_03_r6_g1_s127_mixed_b25_out_500fps.txt	60	59.48126801	9.5	annealed	25	24.7	592	partial channel	162.3831776		44.78386167	40.80691643	7.25	7.25	100
t04_03_r6_g1_s127_mixed_b66_out_500fps.txt	60	61.03746398	9.5	annealed	66	69.7	191	full channel	396.9042056	921.5	18.50144092	11.23919308	7.5	5.75	76.66666667
t04_05_r6_g1_s127_mixed_b75_out_500fps.txt	60	61.03746398	9.5	annealed	75	79	509	total	1110.280374		12.79538905	7.435158501
t05_03_r6_g1_s127_mixed_b75_out_500fps.txt	60	58.09798271	9.5	annealed	75	75.3	166	eroded channel	487.7336449	1063.2	14.35158501	5.706051873	7.5	5.75	76.66666667
t09_03_r9_g1_s127_mixed_b50_out_500fps.txt	90	91.46974063	9.5	annealed	50	49.7	607.189	partial channel	629.9065421	183.2	45.99423631	35.7925072
t10_04_r9_g1_s127_mixed_b66_out_500fps.txt	90	90.08645533	9.5	annealed	66	67	324.9490461	full channel	397	545.2	29.74063401	24.55331412	7.5	7.25	96.66666667
t11_04_r9_g1_s127_mixed_b33_out_500fps.txt	90	88.87608069	9.5	annealed	33	32.3	1489.3326	eroded channel	630.1		60.17291066	55.67723343	7.5	5.5	73.33333333
t15_03_r4_g2_s127_mixed_b50_out_500fps.txt	40	37.86743516	19.9	annealed	50	50.2	1200	total	1233.177571		18.84726225	15.90778098	7	0	0
t16_03_r4_g2_s127_mixed_b66_ou_500fps.txt	40	40.4610951	19.9	annealed	66	67.1	816	total	1286.915888		13.31412104	9.682997118	6.5	0	0
t17_03_r4_g2_s127_mixed_b33_ou_500fps.txt	40	40.28818444	19.9	annealed	33	31.8	1600	total	846.3785047		27.49279539	25.41786744	7.5	0	0
		0	0								0	0
t21_03_r6_g2_s127_mixed_b25_out_500fps.txt	60	59.82708934	19.9	annealed	25	24	2700	total	1269.158879		45.47550432	42.19020173	7.5	0	0
t22_03_r6_g2_s127_mixed_b33_out_500fps.txt	60	60.34582133	19.9	annealed	33	33.2	2400	total	2335.163552		40.28818444	36.82997118	7.5	0	0
t23_03_r6_g2_s127_mixed_b50_out_500fps.txt	60	59.65417867	19.9	annealed	50	50.7	1800	total	3062.5		29.39481268	23.17002882	7.5	0	0
t24_03_r6_g2_s127_mixed_b66_out_500fps.txt	60	58.6167147	19.9	annealed	66	66.7	1200	total	2432.827103		19.5389049	10.37463977	7	0	0
t25_03_r6_g2_s127_shear_b75_out_500fps.txt	60	59.30835735	19.9	annealed	75	74.6	639	total	2486.5		15.04322767	3.458213256	7	0	0
t25_04_r6_g2_s127_mixed_b75_out_500fps.txt	60	59.30835735	19.9	annealed	75	74.3	900	total	3032.710281		15.21613833	2.247838617	6.5	0	0
		0	0								0	0
t18_04_r9_g2_s127_mixed_b50_out_500fps.txt	90	90.60518732	19.9	annealed	50	50.2	2700	total	2929.906542		45.129683	36.48414986	7.5	0	0
t19_03_r9_g2_s127_mixed_b66_out_500fps.txt	90	89.91354467	19.9	annealed	66	66.5	1833	total	5018.691589		30.08645533	17.11815562	7.5	0	0
t20_03_r9_g2_s127_mixed_b33_out_500fps.txt	90	90.08645533	19.9	annealed	33	33.6	3600	total	3430.490654		59.82708934	54.12103746	7.5	0	0
